# Supplementary material for: New records of the genus Iporhogas Granger (Hymenoptera, Braconidae, Rogadinae) from Vietnam, with description of four new species
Source: Zookeys. 2014 Jul 24;(428):79–96. doi: 10.3897/zookeys.428.7729 (PMC4140522; doi:10.3897/zookeys.428.7729)
Supplement: XML Treatment for Iporhogas [file zookeys.428.7729-treatment1.xml]

<!DOCTYPE tp:taxon-treatment
  PUBLIC "-//TaxonX//DTD Taxonomic Treatment Publishing DTD v0 20100105//EN" "tax-treatment-NSO.dtd">
<tp:taxon-treatment xmlns:tp="http://www.plazi.org/taxpub"><tp:treatment-meta><kwd-group><label>Taxon classification</label><kwd><named-content content-type="kingdom">Animalia</named-content></kwd><kwd><named-content content-type="order">Hymenoptera</named-content></kwd><kwd><named-content content-type="family">Braconidae</named-content></kwd></kwd-group><mixed-citation publication-type="journal"><person-group><name><surname>Long</surname><given-names>Khuat Dang</given-names></name></person-group><article-title>New records of the genus <italic>Iporhogas</italic> Granger (Hymenoptera, Braconidae, Rogadinae) from Vietnam, with description of four new species</article-title><source>Zookeys</source><day>24</day><month>7</month><year>2014</year><volume>2014</volume><issue>428</issue><fpage>79</fpage><lpage>96</lpage><pub-id pub-id-type="doi">10.3897/zookeys.428.7729</pub-id></mixed-citation></tp:treatment-meta><tp:nomenclature><tp:taxon-name>
                        <tp:taxon-name-part taxon-name-part-type="genus">Iporhogas</tp:taxon-name-part>
                    </tp:taxon-name><tp:taxon-authority>Granger, 1949</tp:taxon-authority><xref ref-type="fig" rid="F1">Figs 1</xref><xref ref-type="fig" rid="F2"/><xref ref-type="fig" rid="F3"/><xref ref-type="fig" rid="F4"/><xref ref-type="fig" rid="F5"/><xref ref-type="fig" rid="F6">–34</xref><tp:nomenclature-citation-list><tp:nomenclature-citation><tp:taxon-name>Iporhogas</tp:taxon-name><comment> Granger, 1949: 167. Type-species (by monotypy): <italic><tp:taxon-name>Iporhogas infuscatipennis</tp:taxon-name></italic> Granger, 1949.</comment></tp:nomenclature-citation></tp:nomenclature-citation-list></tp:nomenclature><tp:treatment-sec sec-type="Diagnosis"><title>Diagnosis.</title><p>Antennal segments 47–54 (female), 36–43 (male), apical segment with spine; maxillary and labial palpi of female normal; hypostomal carina joining occipital carina ventrally (<xref ref-type="fig" rid="F3">Fig. 13</xref>); occipital carina complete and concave (<xref ref-type="fig" rid="F2">Figs 5</xref>, <xref ref-type="fig" rid="F3">11</xref>, <xref ref-type="fig" rid="F4">17</xref>, <xref ref-type="fig" rid="F5">24</xref>, <xref ref-type="fig" rid="F6">32</xref>); vertex rugose or transversely rugose; frons rugose; malar suture shallow; eyes emarginate (<xref ref-type="fig" rid="F4">Fig. 18</xref>); precoxal sulcus shallow and narrow, absent anteriorly and posteriorly; mesopleuron smooth or finely and sparsely punctate; notauli rather wide and crenulate; vein 1-SR of fore wing medium-sized, continuous with vein 1-M (<xref ref-type="fig" rid="F2">Figs 10</xref>, <xref ref-type="fig" rid="F6">29</xref>); vein m-cu of fore wing antefurcal, curved, gradually merging into vein 2-CU1, and converging to vein 1-M posteriorly; vein 3-SR of fore wing longer than 2-SR (<xref ref-type="fig" rid="F2">Figs 10</xref>, <xref ref-type="fig" rid="F6">29</xref>); vein 1-CU1 short; vein 1-SR+M of fore wing sinuate; vein cu-a of fore wing nearly vertical; vein M+CU1 of fore wing nearly straight; vein 1-M of hind wing straight; vein 1r-m of hind wing comparatively short and oblique (<xref ref-type="fig" rid="F4">Figs 23</xref>, <xref ref-type="fig" rid="F6">34</xref>); vein m-cu of hind wing absent; tarsal claws single or with large rounded lobe; hind tibial spurs curved, glabrous or setose basally; apex of hind tibia with distinct comb of specialized setae at inner side; propodeum areolate because of (partly) developed submedial carinae (<xref ref-type="fig" rid="F2">Figs 6</xref>, <xref ref-type="fig" rid="F3">12</xref>, <xref ref-type="fig" rid="F4">20</xref>, <xref ref-type="fig" rid="F5">25</xref>, <xref ref-type="fig" rid="F6">33</xref>); propodeal tubercles absent; first metasomal tergite with large dorsope (<xref ref-type="fig" rid="F3">Figs 14</xref>, <xref ref-type="fig" rid="F4">21</xref>, <xref ref-type="fig" rid="F5">27</xref>), its dorsal carinae united behind level of spiracles and without basal flanges; second tergite with comparatively large medio-<!--PageBreak-->basal triangular area, connected to a medio-longitudinal carina (<xref ref-type="fig" rid="F2">Figs 8</xref>, <xref ref-type="fig" rid="F3">14</xref>, <xref ref-type="fig" rid="F4">21</xref>, <xref ref-type="fig" rid="F5">27</xref>); fourth-fifth tergites with sharp lateral crease (<xref ref-type="fig" rid="F2">Fig. 9</xref>); hypopygium of female medium-sized to large; ovipositor sheath rather slender (<xref ref-type="fig" rid="F2">Fig. 9</xref>).</p></tp:treatment-sec><tp:treatment-sec sec-type="Key to species of the genus Iporhogas from Vietnam"><title>Key to species of the genus <italic><tp:taxon-name>Iporhogas</tp:taxon-name></italic> from Vietnam</title><table-wrap content-type="key" position="anchor" orientation="portrait"><table><tbody><tr><td rowspan="1" colspan="1">1</td><td rowspan="1" colspan="1">Tarsal claws simple, without lobe (<xref ref-type="fig" rid="F6">Fig. 31</xref>)</td><td rowspan="1" colspan="1">2</td></tr><tr><td rowspan="1" colspan="1">–</td><td rowspan="1" colspan="1">Tarsal claws with large acute lobe (<xref ref-type="fig" rid="F3">Fig. 16</xref>)</td><td rowspan="1" colspan="1">3</td></tr><tr><td rowspan="1" colspan="1">2</td><td rowspan="1" colspan="1">Occipital carina in dorsal view angularly concave (<xref ref-type="fig" rid="F4">Fig. 17</xref>); propodeum with small triangular areola and without basal carina (<xref ref-type="fig" rid="F4">Fig. 20</xref>); vein 1-SC+R of hind wing almost straight apically (<xref ref-type="fig" rid="F4">Fig. 23</xref>); vein 2-SC+R of hind wing quadrate (<xref ref-type="fig" rid="F4">Fig. 23</xref>)</td><td rowspan="1" colspan="1"><italic><tp:taxon-name>Iporhogas simulatus</tp:taxon-name></italic> sp. n.</td></tr><tr><td rowspan="1" colspan="1">–</td><td rowspan="1" colspan="1">Occipital carina in dorsal view roundly concave (<xref ref-type="fig" rid="F6">Fig. 32</xref>); propodeum without areola and with basal carina; vein 1-SC+R of hind wing distinctly curved apically (<xref ref-type="fig" rid="F6">Fig. 34</xref>); vein 2-SC+R of hind wing subquadrate, swollen apically (<xref ref-type="fig" rid="F6">Fig. 34</xref>)</td><td rowspan="1" colspan="1"><italic><tp:taxon-name>Iporhogas guangxiensis</tp:taxon-name></italic> Chen &amp; He</td></tr><tr><td rowspan="1" colspan="1">3</td><td rowspan="1" colspan="1">Occipital carina in dorsal view slightly concave (<xref ref-type="fig" rid="F2">Fig. 5</xref>); vein 1-CU1 of fore wing nearly quadrate (<xref ref-type="fig" rid="F2">Fig. 10</xref>); two basal metasomal tergites black medially (<xref ref-type="fig" rid="F2">Fig. 8</xref>)</td><td rowspan="1" colspan="1"><italic><tp:taxon-name>Iporhogas albilateralis</tp:taxon-name></italic> sp. n.</td></tr><tr><td rowspan="1" colspan="1">–</td><td rowspan="1" colspan="1">Occipital carina in dorsal view deeply concave (<xref ref-type="fig" rid="F3">Figs 11</xref>, <xref ref-type="fig" rid="F5">24</xref>); vein 1-CU1 of fore wing transverse (<xref ref-type="fig" rid="F6">Fig. 29</xref>); first metasomal tergite white or black basally; second tergite black apically (<xref ref-type="fig" rid="F3">Figs 14</xref>, <xref ref-type="fig" rid="F5">27</xref>)</td><td rowspan="1" colspan="1">4</td></tr><tr><td rowspan="1" colspan="1">4</td><td rowspan="1" colspan="1">Propodeum reddish yellow (<xref ref-type="fig" rid="F5">Fig. 25</xref>); precoxal sulcus narrow and punctate (<xref ref-type="fig" rid="F5">Fig. 28</xref>); ocelli rather large, distance between anterior and posterior ocelli 0.4 times as long as diameter of ocellus (<xref ref-type="fig" rid="F5">Fig. 24</xref>)</td><td rowspan="1" colspan="1"><italic><tp:taxon-name>Iporhogas tricoloratus</tp:taxon-name></italic> sp. n.</td></tr><tr><td rowspan="1" colspan="1">–</td><td rowspan="1" colspan="1">Propodeum black (<xref ref-type="fig" rid="F3">Figs 12</xref>, <xref ref-type="fig" rid="F3">15</xref>); precoxal sulcus wide and distinctly crenulate (<xref ref-type="fig" rid="F3">Fig. 15</xref>); ocelli smaller, distance between anterior and posterior ocelli equal to diameter of ocellus (<xref ref-type="fig" rid="F3">Fig. 11</xref>)</td><td rowspan="1" colspan="1"><italic><tp:taxon-name>Iporhogas contrastus</tp:taxon-name></italic> sp. n.</td></tr></tbody></table></table-wrap></tp:treatment-sec><tp:treatment-sec><!--Section generated to contain objects referenced in tp:taxon-treatment.--><fig id="F1" position="float" orientation="portrait"><label>Figures 1–4.</label><caption><p><bold>1</bold> <italic><tp:taxon-name>Iporhogas albilateralis</tp:taxon-name></italic> sp. n., female habitus <bold>2</bold> <italic><tp:taxon-name>Iporhogas contrastus</tp:taxon-name></italic> sp. n., female habitus <bold>3</bold> <italic><tp:taxon-name>Iporhogas tricoloratus</tp:taxon-name></italic> sp. n., female habitus <bold>4</bold> <italic><tp:taxon-name>Iporhogas tricoloratus</tp:taxon-name></italic> sp. n., male habitus.</p></caption><graphic xmlns:xlink="http://www.w3.org/1999/xlink" xlink:href="zookeys-428-079-g001.jpg" position="float" orientation="portrait" xlink:type="simple"/></fig><fig id="F2" position="float" orientation="portrait"><label>Figures 5–10.</label><caption><p><italic><tp:taxon-name>Iporhogas albilateralis</tp:taxon-name></italic> sp. n., female. <bold>5</bold> head dorsal <bold>6</bold> propodeum dorsal <bold>7</bold> mesosoma lateral <bold>8</bold> metasomal tergites 1-3 dorsal <bold>9</bold> apex of metasoma lateral <bold>10</bold> fore wing.</p></caption><graphic xmlns:xlink="http://www.w3.org/1999/xlink" xlink:href="zookeys-428-079-g002.jpg" position="float" orientation="portrait" xlink:type="simple"/></fig><fig id="F3" position="float" orientation="portrait"><label>Figures 11–16.</label><caption><p><italic><tp:taxon-name>Iporhogas contrastus</tp:taxon-name></italic> sp. n., female. <bold>11</bold> head dorsal <bold>12</bold> propodeum dorsal <bold>13</bold> head lateral and propleuron <bold>14</bold> metasomal tergites 1-3 dorsal <bold>15</bold> mesosoma lateral <bold>16</bold> hind tarsal claw lateral.</p></caption><graphic xmlns:xlink="http://www.w3.org/1999/xlink" xlink:href="zookeys-428-079-g003.jpg" position="float" orientation="portrait" xlink:type="simple"/></fig><fig id="F4" position="float" orientation="portrait"><label>Figures 17–23.</label><caption><p><italic><tp:taxon-name>Iporhogas simulatus</tp:taxon-name></italic> sp. n., female. <bold>17</bold> head dorsal <bold>18</bold> head frontal <bold>19</bold> mesonotum <bold>20</bold> propodeum dorsal <bold>21</bold> metasomal tergites 1–3 dorsal <bold>22</bold> veins 1-CU1 and cu-a of fore wing <bold>23</bold> hind wing.</p></caption><graphic xmlns:xlink="http://www.w3.org/1999/xlink" xlink:href="zookeys-428-079-g004.jpg" position="float" orientation="portrait" xlink:type="simple"/></fig><fig id="F5" position="float" orientation="portrait"><label>Figures 24–28.</label><caption><p><italic><tp:taxon-name>Iporhogas tricoloratus</tp:taxon-name></italic> sp. n., female. <bold>24</bold> head dorsal <bold>25</bold> propodeum dorsal <bold>26</bold> mesonotum <bold>27</bold> metasomal tergites 1–3 dorsal <bold>28</bold> mesosoma.</p></caption><graphic xmlns:xlink="http://www.w3.org/1999/xlink" xlink:href="zookeys-428-079-g005.jpg" position="float" orientation="portrait" xlink:type="simple"/></fig><fig id="F6" position="float" orientation="portrait"><label>Figures 29–34.</label><caption><p><bold>29–30</bold> <italic><tp:taxon-name>Iporhogas tricoloratus</tp:taxon-name></italic> sp. n., female. <bold>28</bold> mesosoma lateral <bold>29</bold> fore wing <bold>30</bold> hind wing (in part) <bold>31–34</bold> <italic><tp:taxon-name>Iporhogas guangxiensis</tp:taxon-name></italic> Chen &amp; He, 1997, female. <bold>31</bold> hind tarsal claw lateral <bold>32</bold> head dorsal <bold>33</bold> propodeum dorsal <bold>34</bold> hind wing.</p></caption><graphic xmlns:xlink="http://www.w3.org/1999/xlink" xlink:href="zookeys-428-079-g006.jpg" position="float" orientation="portrait" xlink:type="simple"/></fig></tp:treatment-sec></tp:taxon-treatment>
