# Supplementary material for: New records of the genus Iporhogas Granger (Hymenoptera, Braconidae, Rogadinae) from Vietnam, with description of four new species
Source: Zookeys. 2014 Jul 24;(428):79–96. doi: 10.3897/zookeys.428.7729 (PMC4140522; doi:10.3897/zookeys.428.7729)
Supplement: XML Treatment for Iporhogas albilateralis [file zookeys.428.7729-treatment2.xml]

<!DOCTYPE tp:taxon-treatment
  PUBLIC "-//TaxonX//DTD Taxonomic Treatment Publishing DTD v0 20100105//EN" "tax-treatment-NSO.dtd">
<tp:taxon-treatment xmlns:tp="http://www.plazi.org/taxpub"><tp:treatment-meta><kwd-group><label>Taxon classification</label><kwd><named-content content-type="kingdom">Animalia</named-content></kwd><kwd><named-content content-type="order">Hymenoptera</named-content></kwd><kwd><named-content content-type="family">Braconidae</named-content></kwd></kwd-group><mixed-citation publication-type="journal"><person-group><name><surname>Long</surname><given-names>Khuat Dang</given-names></name></person-group><article-title>New records of the genus <italic>Iporhogas</italic> Granger (Hymenoptera, Braconidae, Rogadinae) from Vietnam, with description of four new species</article-title><source>Zookeys</source><day>24</day><month>7</month><year>2014</year><volume>2014</volume><issue>428</issue><fpage>79</fpage><lpage>96</lpage><pub-id pub-id-type="doi">10.3897/zookeys.428.7729</pub-id></mixed-citation></tp:treatment-meta><tp:nomenclature><tp:taxon-name>
                            <tp:taxon-name-part taxon-name-part-type="genus">Iporhogas</tp:taxon-name-part>
                            <tp:taxon-name-part taxon-name-part-type="species">albilateralis</tp:taxon-name-part>
                            <object-id xmlns:xlink="http://www.w3.org/1999/xlink" content-type="zoobank" xlink:type="simple">http://zoobank.org/3D5BE644-6BBA-4884-B392-BC0433A51531</object-id>
                        </tp:taxon-name><tp:taxon-status xmlns:xlink="http://www.w3.org/1999/xlink" xlink:type="simple">sp. n.</tp:taxon-status><xref ref-type="fig" rid="F1">Figs 1</xref><xref ref-type="fig" rid="F2">, 5–10</xref></tp:nomenclature><tp:treatment-sec sec-type="Material"><title>Material.</title><p>Holotype, female (VNMN), ‘Rog.608’, “[NE Vietnam:] Vinh Phuc, Tam Dao NP, 110m, bushes, 06.x.2008, KD Long”. Paratypes; 1 female (VNMN), ‘Rog.224’, “[S Vietnam:] Kien Giang, Phu Quoc island, garden, 21.vii.2002, KD Long”; 1 female (RMNH), ‘Rog.282’, “ [NW Vietnam:] Hoa Binh, Yen Thuy, fruit orchard, MT, 01-10.ix.2002, KD Long”.</p></tp:treatment-sec><tp:treatment-sec sec-type="Description"><title>Description.</title><p>Holotype, female, body length 6.1 mm, fore wing length 4.6 mm (<xref ref-type="fig" rid="F1">Fig. 1</xref>).</p><fig id="F1" position="float" orientation="portrait"><label>Figures 1–4.</label><caption><p><bold>1</bold> <italic><tp:taxon-name>Iporhogas albilateralis</tp:taxon-name></italic> sp. n., female habitus <bold>2</bold> <italic><tp:taxon-name>Iporhogas contrastus</tp:taxon-name></italic> sp. n., female habitus <bold>3</bold> <italic><tp:taxon-name>Iporhogas tricoloratus</tp:taxon-name></italic> sp. n., female habitus <bold>4</bold> <italic><tp:taxon-name>Iporhogas tricoloratus</tp:taxon-name></italic> sp. n., male habitus.</p></caption><graphic xmlns:xlink="http://www.w3.org/1999/xlink" xlink:href="zookeys-428-079-g001.jpg" position="float" orientation="portrait" xlink:type="simple"/></fig><!--PageBreak--><p><italic>Head.</italic> Antenna broken, with 35 segments remaining; middle segments 3.0 times longer than wide (6:2); third antennal segment 1.1 times fourth segment (9:8); width of face equal to length of face and clypeus combined; malar space 1.2 times as long as mandible width (6:5); mandible width 0.7 times as long as hypoclypeal depression (5:7); in dorsal view height of eye 3.2 times as long as temple (16:5); occipital carina weakly concave (<xref ref-type="fig" rid="F2">Fig. 5</xref>); in lateral view, width of eye 3.0 times as long as temple (15:5); ocelli large, POL:Od:OOL=2:5:4; distance between anterior and posterior ocelli 0.75 times as long as OOL (3:4) (<xref ref-type="fig" rid="F2">Fig. 5</xref>); face rugose-punctate with circular fine striae around antennal socket; frons shiny, finely rugose; temple smooth; vertex shiny with fine curved striae (<xref ref-type="fig" rid="F2">Fig. 5</xref>).</p><fig id="F2" position="float" orientation="portrait"><label>Figures 5–10.</label><caption><p><italic><tp:taxon-name>Iporhogas albilateralis</tp:taxon-name></italic> sp. n., female. <bold>5</bold> head dorsal <bold>6</bold> propodeum dorsal <bold>7</bold> mesosoma lateral <bold>8</bold> metasomal tergites 1-3 dorsal <bold>9</bold> apex of metasoma lateral <bold>10</bold> fore wing.</p></caption><graphic xmlns:xlink="http://www.w3.org/1999/xlink" xlink:href="zookeys-428-079-g002.jpg" position="float" orientation="portrait" xlink:type="simple"/></fig><!--PageBreak--><p><italic>Mesosoma.</italic> Length of mesosoma 1.45 times as long as high (70:48); propleuron wide and deep, crenulated anteriorly (<xref ref-type="fig" rid="F2">Fig. 7</xref>); mesoscutum shiny with sparse fine punctures; notauli deep, crenulated anteriorly, smooth posteriorly; scutellar sulcus 0.4 times as long as scutellum (5:12) with one medial carina; scutellum shiny, smooth; precoxal sulcus shallow, punctate; mesopleuron shiny, largely smooth medially (<xref ref-type="fig" rid="F2">Fig. 7</xref>), anterior area of mesopleuron and mesosternum with sparse fine punctures; metapleuron punctate; propodeum areolate medially, punctate basally, rugose apically (<xref ref-type="fig" rid="F2">Fig. 6</xref>).</p><p><italic>Wings.</italic> Fore wing: pterostigma 3.8 times as long as wide (38:10); r:2-SR:3-SR:SR1=7:13:20:34; vein r arising from middle of pterostigma; vein 1-SR+M distinctly S-shaped; vein cu-a vertical, postfurcal; vein 1-CU1 near subquadrate (<xref ref-type="fig" rid="F2">Fig. 10</xref>), 1-CU1:cu-a:2-CU1 =2:7:23; basal length of second submarginal 2.5 times as long as its apical width (32:13). Hind wing: vein M+CU 1.2 times as long as vein 1-M; M+CU:1-M: 1r-m=28:24:13; vein 2-SC+R transverse.</p><p><italic>Legs.</italic> Hind coxa shiny, with oblique fine striae dorso-apically; length of hind femur, tibia and basitarsus 4.8, 9.0 and 9.0 times as long as their width, respectively; inner hind tibial spur 0.4 times as long as basitarsus (14:36); hind tarsal claw with large lobe.</p><p><italic>Metasoma.</italic> First tergite 1.1 times as long as its apical width (33:31) (<xref ref-type="fig" rid="F2">Fig. 8</xref>); medially second tergite 1.5 times longer than third tergite (30:20); second suture wide, crenulate; first and second tergites with medial longitudinal carina; third-fifth tergites with dense parallel striae on whole surface; ovipositor sheath 0.75 times as long as hind basitarsus (9:12); ovipositor sheath straight (<xref ref-type="fig" rid="F2">Fig. 9</xref>).</p><p><italic>Colour.</italic> Body bicoloured; scapus yellow; antennal segments brownish yellow; palpi pale yellow; fore and middle legs yellow; hind coxa black, yellow basally; hind trochanter and trochantellus white; hind femur black, white basally; hind tibia yellowish brown basally, darkish apically; hind tarsus brown; pterostigma and vein yellowish brown; propodeum brownish yellow; first-second metasomal tergites black medially, white laterally; third-fifth tergites largely black medially, white baso-laterally; sixth tergite white entirely; sternites ivory.</p></tp:treatment-sec><tp:treatment-sec sec-type="Variation"><title>Variation.</title><p>Paratypes with 54 antennal segments; first tergite 1.1–1.25 times as long as apical width; medial length of metasomal second tergite 1.5 times as long as third tergite medially; body length 6.2–6.5 mm; fore wing length 4.7–4.8 mm.</p></tp:treatment-sec><tp:treatment-sec sec-type="Male"><title>Male.</title><p>Unknown.</p></tp:treatment-sec><tp:treatment-sec sec-type="Distribution"><title>Distribution.</title><p>NE Vietnam: Vinh Phuc; NW Vietnam: Hoa Binh; S Vietnam: Phu Quoc Island.</p></tp:treatment-sec><tp:treatment-sec sec-type="Biology"><title>Biology.</title><p>Unknown.</p></tp:treatment-sec><tp:treatment-sec sec-type="Etymology"><title>Etymology.</title><p>From “albus” (Latin for “white”) and “lateralis” (Latin for “of the side”), because of the white lateral side of the metasoma.</p></tp:treatment-sec><tp:treatment-sec sec-type="Notes"><title>Notes.</title><!--PageBreak--><!--PageBreak--><p><italic><tp:taxon-name>Iporhogas albilateralis</tp:taxon-name></italic> sp. n. can be distinguished from other species by having the hind coxa with oblique striae dorso-apically. The new species differs from <italic><tp:taxon-name>Iporhogas chinensis</tp:taxon-name></italic> Chen &amp; He, 1997, from China by having the precoxal sulcus shallow, punctate; mesopleuron finely and sparsely punctate; metapleuron punctate and vein cu-a of fore wing distinctly postfurcal. The new species also differs from <italic><tp:taxon-name>Iporhogas flavistigma</tp:taxon-name></italic> Chen &amp; He, 1997, from China by having the occipital carina in dorsal view roundly concave; precoxal sulcus shallow, sparsely punctate; metapleuron largely punctate and vein M+CU of hind wing slightly longer vein 1-M.</p></tp:treatment-sec></tp:taxon-treatment>
