# Supplementary material for: New records of the genus Iporhogas Granger (Hymenoptera, Braconidae, Rogadinae) from Vietnam, with description of four new species
Source: Zookeys. 2014 Jul 24;(428):79–96. doi: 10.3897/zookeys.428.7729 (PMC4140522; doi:10.3897/zookeys.428.7729)
Supplement: XML Treatment for Iporhogas contrastus [file zookeys.428.7729-treatment3.xml]

<!DOCTYPE tp:taxon-treatment
  PUBLIC "-//TaxonX//DTD Taxonomic Treatment Publishing DTD v0 20100105//EN" "tax-treatment-NSO.dtd">
<tp:taxon-treatment xmlns:tp="http://www.plazi.org/taxpub"><tp:treatment-meta><kwd-group><label>Taxon classification</label><kwd><named-content content-type="kingdom">Animalia</named-content></kwd><kwd><named-content content-type="order">Hymenoptera</named-content></kwd><kwd><named-content content-type="family">Braconidae</named-content></kwd></kwd-group><mixed-citation publication-type="journal"><person-group><name><surname>Long</surname><given-names>Khuat Dang</given-names></name></person-group><article-title>New records of the genus <italic>Iporhogas</italic> Granger (Hymenoptera, Braconidae, Rogadinae) from Vietnam, with description of four new species</article-title><source>Zookeys</source><day>24</day><month>7</month><year>2014</year><volume>2014</volume><issue>428</issue><fpage>79</fpage><lpage>96</lpage><pub-id pub-id-type="doi">10.3897/zookeys.428.7729</pub-id></mixed-citation></tp:treatment-meta><tp:nomenclature><tp:taxon-name>
                            <tp:taxon-name-part taxon-name-part-type="genus">Iporhogas</tp:taxon-name-part>
                            <tp:taxon-name-part taxon-name-part-type="species">contrastus</tp:taxon-name-part>
                            <object-id xmlns:xlink="http://www.w3.org/1999/xlink" content-type="zoobank" xlink:type="simple">http://zoobank.org/F166F73A-585D-4931-9152-BE14743ACC6C</object-id>
                        </tp:taxon-name><tp:taxon-status xmlns:xlink="http://www.w3.org/1999/xlink" xlink:type="simple">sp. n.</tp:taxon-status><xref ref-type="fig" rid="F1">Figs 2</xref><xref ref-type="fig" rid="F3">, 11–16</xref></tp:nomenclature><tp:treatment-sec sec-type="Material"><title>Material.</title><p>Holotype, female (VNMN), ‘Rog.713’, “[NW Vietnam:] Hoa Binh, Mai Chau, Tan Son, orchard, MT, <named-content xmlns:xlink="http://www.w3.org/1999/xlink" content-type="dwc:verbatimCoordinates" xlink:type="simple"><named-content content-type="dwc:verbatimCoordinates" xlink:type="simple">20°43'10.3"N, 104°59'47.0"E</named-content></named-content>, 650m, 1–5.v.2010, KD Long”. Paratypes: 1 female (RMNH), ‘Rog.367’, “[NW Vietnam:] Lai Chau, Tam Duong, Lai Nhi Thang, forest, 09.x.2004, KD Long”; 1 female (VNMN), ‘Rog.047’, “[NC Vietnam:] Ha Tinh, Huong Son, Rao An, forest, 200m, 22.v.1998, KD Long”.</p></tp:treatment-sec><tp:treatment-sec sec-type="Description"><title>Description.</title><p>Holotype, female, body length 6.1 mm, fore wing length 5.0 mm (<xref ref-type="fig" rid="F1">Fig. 2</xref>).</p><p><italic>Head.</italic> Antenna broken, with 51 segments remaining; middle segments twice longer than wide (6:3); third antennal segment 1.3 times fourth segment (9:7); width of face 1.1 times length of face and clypeus combined (19:17); malar space 0.85 times as long as mandible width (6:7); mandible width 0.9 times as long as hypoclypeal depression (7:8); in dorsal view height of eye 2.8 times as long as temple (17:6); occipital carina deeply concave (<xref ref-type="fig" rid="F3">Fig. 11</xref>); in lateral view width of eye 3.0 times as long as temple (15:5); POL:Od:OOL=3:4:4; distance between anterior and posterior ocelli equal to OOL (<xref ref-type="fig" rid="F3">Fig. 11</xref>); face with short median carina, rugose medially, lateral area with fine transverse striae; frons with fine transverse striae; vertex and temple smooth.</p><fig id="F3" position="float" orientation="portrait"><label>Figures 11–16.</label><caption><p><italic><tp:taxon-name>Iporhogas contrastus</tp:taxon-name></italic> sp. n., female. <bold>11</bold> head dorsal <bold>12</bold> propodeum dorsal <bold>13</bold> head lateral and propleuron <bold>14</bold> metasomal tergites 1-3 dorsal <bold>15</bold> mesosoma lateral <bold>16</bold> hind tarsal claw lateral.</p></caption><graphic xmlns:xlink="http://www.w3.org/1999/xlink" xlink:href="zookeys-428-079-g003.jpg" position="float" orientation="portrait" xlink:type="simple"/></fig><p><italic>Mesosoma.</italic> Length of mesosoma 1.6 times as long as high (72:45); propleuron wide, crenulated (<xref ref-type="fig" rid="F3">Fig. 13</xref>); notauli deep, crenulate; mesonotum with sparse fine punctures; scutellar sulcus 0.5 times as long as scutellum (6:12) with one medial carina; scutellum sparsely punctate; mesopleuron shiny and smooth medially, sparsely and finely punctate anteriorly and posteriorly; precoxal sulcus wide, crenulate (<xref ref-type="fig" rid="F3">Fig. 15</xref>); mesosternum sparsely punctate; metapleuron rugose-punctate; propodeum areolate medially, rugose-punctate anteriorly, rugose latero-posteriorly (<xref ref-type="fig" rid="F3">Fig. 12</xref>).</p><p><italic>Wings.</italic> Fore wing: pterostigma 4.4 times as long as wide (44:10); r:2-SR:3-SR:SR1=10:13:26:42; vein r arising before middle of pterostigma; vein 1-SR+M nearly straight; vein cu-a distinctly postfurcal; 1-CU1:cu-a:2-CU1=3:6:28; basal length of second submarginal 2.5 times as long as its apical width (35:14). Hind wing: vein M+CU 1.3 times vein; M+CU:1-M:1r-m=32:24:12; vein 2-SC+R transverse.</p><p><italic>Legs.</italic> Hind coxa sparsely punctate dorsally; length of hind femur, tibia and basitarsus 5.7, 8.75 and 9.0 times as long as their width, respectively; inner hind tibial spur 0.33 times as long as basitarsus (12:36); hind tarsal claw with large acute lobe (<xref ref-type="fig" rid="F3">Fig. 16</xref>).</p><!--PageBreak--><!--PageBreak--><p><italic>Metasoma.</italic> First tergite 1.2 times as long as its apical width (40:33) (<xref ref-type="fig" rid="F3">Fig. 14</xref>); first-second tergites sparsely striate; medial length of second tergite 1.5 times third tergite (30:20); first-second metasomal tergites with medial longitudinal carina, sparsely striate (<xref ref-type="fig" rid="F3">Fig. 14</xref>); third tergite without medial carina; third-fifth tergites densely striate; ovipositor sheath as long as hind inner spur; ovipositor slender.</p><p><italic>Colour.</italic> Scapus and antennal segments brown; palpi yellow; stemmaticum black; pronotum and mesonotum yellow; mesopleuron, metapleuron and propodeum black; fore coxa ivory; fore femur, tibia and tarsus yellow, except telotarsus brownish yellow; middle coxa brown, fore femur, tibia and tarsus yellow, except telotarsus brownish yellow; hind coxa black, hind femur, tibia and tarsus blackish brown; fore wing yellowish brown; pterostigma yellow with brown border; veins yellowish brown; first and second tergites white, except black spot at apex of second tergite; third-fifth tergites black; tergite 6 white; hypopygium ivory with long sparse setae; ovipositor sheath brown.</p></tp:treatment-sec><tp:treatment-sec sec-type="Variation"><title>Variation.</title><p>Paratypes: antenna with 49 segments; first tergite 1.2 times as long as its apical width; medial length of metasomal second tergite 1.3–1.5 times third tergite medially; body length 6.1–7.8 mm; fore wing length 5.5–6.6 mm; stemmaticum brown; lateral lobes of mesoscutum dark brown; first metasomal tergite with brown spot at base.</p></tp:treatment-sec><tp:treatment-sec sec-type="Male"><title>Male.</title><p>Unknown.</p></tp:treatment-sec><tp:treatment-sec sec-type="Distribution"><title>Distribution.</title><p>NW Vietnam: Hoa Binh (Mai Chau), Lai Chau (Tam Duong); NC Vietnam: Ha Tinh (Huong Son).</p></tp:treatment-sec><tp:treatment-sec sec-type="Biology"><title>Biology.</title><p>Unknown.</p></tp:treatment-sec><tp:treatment-sec sec-type="Etymology"><title>Etymology.</title><p>From “contra” (Latin for “opposite”), because of the contrasting orange and black of its body colour.</p></tp:treatment-sec><tp:treatment-sec sec-type="Notes"><title>Notes.</title><p><italic><tp:taxon-name>Iporhogas contrastus</tp:taxon-name></italic> sp. n. differs from <italic><tp:taxon-name>Iporhogas chinensis</tp:taxon-name></italic> Chen &amp; He, 1997, from China by having: the metapleuron rugose-punctate; precoxal sulcus wide, crenulate; hind tarsal claw with large lobe; vein cu-a of fore wing distinctly postfurcal; vein M+CU of hind wing 1.3 times as long as vein 1-M and hind leg entirely black. The new species differs from <italic><tp:taxon-name>Iporhogas flavistigma</tp:taxon-name></italic> Chen &amp; He, 1997, from China by having: the occipital carina in dorsal view deeply concave; precoxal sulcus wide, crenulate; metapleuron largely punctate; vein 2-SC+R of hind wing transverse and hind leg entirely black.</p></tp:treatment-sec><tp:treatment-sec><!--Section generated to contain objects referenced in tp:taxon-treatment.--><fig id="F1" position="float" orientation="portrait"><label>Figures 1–4.</label><caption><p><bold>1</bold> <italic><tp:taxon-name>Iporhogas albilateralis</tp:taxon-name></italic> sp. n., female habitus <bold>2</bold> <italic><tp:taxon-name>Iporhogas contrastus</tp:taxon-name></italic> sp. n., female habitus <bold>3</bold> <italic><tp:taxon-name>Iporhogas tricoloratus</tp:taxon-name></italic> sp. n., female habitus <bold>4</bold> <italic><tp:taxon-name>Iporhogas tricoloratus</tp:taxon-name></italic> sp. n., male habitus.</p></caption><graphic xmlns:xlink="http://www.w3.org/1999/xlink" xlink:href="zookeys-428-079-g001.jpg" position="float" orientation="portrait" xlink:type="simple"/></fig></tp:treatment-sec></tp:taxon-treatment>
