# Supplementary material for: New records of the genus Iporhogas Granger (Hymenoptera, Braconidae, Rogadinae) from Vietnam, with description of four new species
Source: Zookeys. 2014 Jul 24;(428):79–96. doi: 10.3897/zookeys.428.7729 (PMC4140522; doi:10.3897/zookeys.428.7729)
Supplement: XML Treatment for Iporhogas simulatus [file zookeys.428.7729-treatment4.xml]

<!DOCTYPE tp:taxon-treatment
  PUBLIC "-//TaxonX//DTD Taxonomic Treatment Publishing DTD v0 20100105//EN" "tax-treatment-NSO.dtd">
<tp:taxon-treatment xmlns:tp="http://www.plazi.org/taxpub"><tp:treatment-meta><kwd-group><label>Taxon classification</label><kwd><named-content content-type="kingdom">Animalia</named-content></kwd><kwd><named-content content-type="order">Hymenoptera</named-content></kwd><kwd><named-content content-type="family">Braconidae</named-content></kwd></kwd-group><mixed-citation publication-type="journal"><person-group><name><surname>Long</surname><given-names>Khuat Dang</given-names></name></person-group><article-title>New records of the genus <italic>Iporhogas</italic> Granger (Hymenoptera, Braconidae, Rogadinae) from Vietnam, with description of four new species</article-title><source>Zookeys</source><day>24</day><month>7</month><year>2014</year><volume>2014</volume><issue>428</issue><fpage>79</fpage><lpage>96</lpage><pub-id pub-id-type="doi">10.3897/zookeys.428.7729</pub-id></mixed-citation></tp:treatment-meta><tp:nomenclature><tp:taxon-name>
                            <tp:taxon-name-part taxon-name-part-type="genus">Iporhogas</tp:taxon-name-part>
                            <tp:taxon-name-part taxon-name-part-type="species">simulatus</tp:taxon-name-part>
                            <object-id xmlns:xlink="http://www.w3.org/1999/xlink" content-type="zoobank" xlink:type="simple">http://zoobank.org/EB11CDBE-E11A-4B2F-9A05-AD0B1DFC2DA7</object-id>
                        </tp:taxon-name><tp:taxon-status xmlns:xlink="http://www.w3.org/1999/xlink" xlink:type="simple">sp. n.</tp:taxon-status><xref ref-type="fig" rid="F4">Figs 17–23</xref></tp:nomenclature><tp:treatment-sec sec-type="Material"><title>Material.</title><p>Holotype, female (VNMN), ‘Rog.798’, “[C Vietnam:] Thua Thien-Hue, A Luoi, A Roang, forest, 700m, 28.v.2006, HV Tru”.</p></tp:treatment-sec><tp:treatment-sec sec-type="Description"><title>Description.</title><p>Holotype, female, body length 7.5 mm, fore wing length 5.8 mm.</p><!--PageBreak--><!--PageBreak--><p><italic>Head.</italic> Antenna broken, with 19 segments remaining; middle segments 1.75 times longer than wide (7:4); third antennal segment 1.4 times fourth (10:7); width of face 1.1 times length of face and clypeus combined (22:20); malar space 0.8 times as long as mandible width (7:9); mandible rugose, mandible width 0.9 times as long as hypoclypeal depression (9:10); malar suture present; in dorsal view height of eye 2.85 times as long as temple (20:7), occipital carina in dorsal view angularly concave (<xref ref-type="fig" rid="F4">Fig. 17</xref>); in lateral view width of eye 2.25 times as long as temple (18:8); ocelli large, POL:Od:OOL=3:7:5; distance between anterior and posterior ocelli 0.8 as long as OOL (4:5) (<xref ref-type="fig" rid="F4">Fig. 17</xref>); face transversely rugose (<xref ref-type="fig" rid="F4">Fig. 18</xref>); frons transversely rugose; vertex and temple smooth.</p><fig id="F4" position="float" orientation="portrait"><label>Figures 17–23.</label><caption><p><italic><tp:taxon-name>Iporhogas simulatus</tp:taxon-name></italic> sp. n., female. <bold>17</bold> head dorsal <bold>18</bold> head frontal <bold>19</bold> mesonotum <bold>20</bold> propodeum dorsal <bold>21</bold> metasomal tergites 1–3 dorsal <bold>22</bold> veins 1-CU1 and cu-a of fore wing <bold>23</bold> hind wing.</p></caption><graphic xmlns:xlink="http://www.w3.org/1999/xlink" xlink:href="zookeys-428-079-g004.jpg" position="float" orientation="portrait" xlink:type="simple"/></fig><p><italic>Mesosoma.</italic> Length of mesosoma 1.5 times as long as high (98:66); propleuron wide and deep, crenulate; mesoscutum almost smooth, with sparse fine punctures; notauli deep and crenulate anteriorly, flat posteriorly; mesoscutum with deep smooth medial depression between notauli (<xref ref-type="fig" rid="F4">Fig. 19</xref>); scutellar sulcus 0.5 times as long as scutellum (8:15); scutellum with sparse fine punctures; precoxal sulcus wide and shallow, sparsely rugose-punctate; mesopleuron and mesosternum smooth; metapleuron sparsely rugose; propodeum with small triangular areola and without basal carina, sparsely rugose laterally (<xref ref-type="fig" rid="F4">Fig. 20</xref>).</p><p><italic>Wings.</italic> Fore wing: pterostigma 4.1 times as long as wide (53:13); r:2-SR:3-SR:SR1=12:20:31:58; vein r arising from middle of pterostigma; vein 1-SR+M slightly curved; vein cu-a slightly postfurcal; vein 1-CU1 very short and nearly quadrate (<xref ref-type="fig" rid="F4">Fig. 22</xref>); cu-a:2-CU1=9:31; basal length of second submarginal 3.6 times as long as its apical width (47:13). Hind wing: vein M+CU 1.3 times as long as vein 1-M (39:29); M+CU:1-M: 1r-m=39:29:16; vein 2-SC+R quadrate (<xref ref-type="fig" rid="F4">Fig. 23</xref>).</p><p><italic>Legs.</italic> Hind coxa largely smooth dorsally, sparsely and finely punctate ventrally; length of hind femur, tibia and basitarsus 5.3, 8.8 and 9.0 times as long as their width, respectively; inner hind tibial spur 0.3 times as long as basitarsus (14:45); hind tarsal claw simple.</p><p><italic>Metasoma.</italic> First tergite 1.1 times as long as its apical width (47:44) (<xref ref-type="fig" rid="F4">Fig. 21</xref>); medial length of second tergite 1.9 times third tergite (36:24); first-second tergites with medial longitudinal carina; ovipositor sheath 0.6 times as long as hind basitarsus (9:14).</p><p><italic>Colour.</italic> Yellow; scapus and pedicel yellow; eyes and antennal segments brown; palpi yellow; first-third metasomal tergites yellow, fourth-sixth tergites pale yellow; wing vein yellow; pterostigma yellow, brownish apically.</p></tp:treatment-sec><tp:treatment-sec sec-type="Male"><title>Male.</title><p>Unknown.</p></tp:treatment-sec><tp:treatment-sec sec-type="Distribution"><title>Distribution.</title><p>NC Vietnam: Thua Thien-Hue (A Luoi, A Roang).</p></tp:treatment-sec><tp:treatment-sec sec-type="Biology"><title>Biology.</title><p>Unknown.</p></tp:treatment-sec><tp:treatment-sec sec-type="Etymology"><title>Etymology.</title><p>Named from “simulo” (Latin for “imitate, copy”), because this species is similar to <italic><tp:taxon-name>Iporhogas guangxiensis</tp:taxon-name></italic> Chen &amp; He, 1997.</p></tp:treatment-sec></tp:taxon-treatment>
