# Supplementary material for: New records of the genus Iporhogas Granger (Hymenoptera, Braconidae, Rogadinae) from Vietnam, with description of four new species
Source: Zookeys. 2014 Jul 24;(428):79–96. doi: 10.3897/zookeys.428.7729 (PMC4140522; doi:10.3897/zookeys.428.7729)
Supplement: XML Treatment for Iporhogas tricoloratus [file zookeys.428.7729-treatment5.xml]

<!DOCTYPE tp:taxon-treatment
  PUBLIC "-//TaxonX//DTD Taxonomic Treatment Publishing DTD v0 20100105//EN" "tax-treatment-NSO.dtd">
<tp:taxon-treatment xmlns:tp="http://www.plazi.org/taxpub"><tp:treatment-meta><kwd-group><label>Taxon classification</label><kwd><named-content content-type="kingdom">Animalia</named-content></kwd><kwd><named-content content-type="order">Hymenoptera</named-content></kwd><kwd><named-content content-type="family">Braconidae</named-content></kwd></kwd-group><mixed-citation publication-type="journal"><person-group><name><surname>Long</surname><given-names>Khuat Dang</given-names></name></person-group><article-title>New records of the genus <italic>Iporhogas</italic> Granger (Hymenoptera, Braconidae, Rogadinae) from Vietnam, with description of four new species</article-title><source>Zookeys</source><day>24</day><month>7</month><year>2014</year><volume>2014</volume><issue>428</issue><fpage>79</fpage><lpage>96</lpage><pub-id pub-id-type="doi">10.3897/zookeys.428.7729</pub-id></mixed-citation></tp:treatment-meta><tp:nomenclature><tp:taxon-name>
                            <tp:taxon-name-part taxon-name-part-type="genus">Iporhogas</tp:taxon-name-part>
                            <tp:taxon-name-part taxon-name-part-type="species">tricoloratus</tp:taxon-name-part>
                            <object-id xmlns:xlink="http://www.w3.org/1999/xlink" content-type="zoobank" xlink:type="simple">http://zoobank.org/FA89EC6F-FD71-4530-AFF0-3CF4DCBE1591</object-id>
                        </tp:taxon-name><tp:taxon-status xmlns:xlink="http://www.w3.org/1999/xlink" xlink:type="simple">sp. n.</tp:taxon-status><xref ref-type="fig" rid="F1">Figs 3</xref><xref ref-type="fig" rid="F1">, 4</xref><xref ref-type="fig" rid="F5">, 24</xref><xref ref-type="fig" rid="F6">–30</xref></tp:nomenclature><tp:treatment-sec sec-type="Material"><title>Material.</title><p>Holotype, female (VNMN), ‘Rog.629’, “[NC Vietnam:] Quang Binh, Xuan Trach, Phong Nha-Ke Bang NP, forest, sweeping net, 18.iv.2010, KD Long”. <!--PageBreak--><!--PageBreak-->Paratypes: 10 males, ‘Rog.053’ (VNMN), “[NW Vietnam:] Hoa Binh, Yen Thuy, forest, <named-content xmlns:xlink="http://www.w3.org/1999/xlink" content-type="dwc:verbatimCoordinates" xlink:type="simple">20°28'12N, 105°34'40E</named-content> 80m, 4.v.2002”; ‘Rog.259’ (VNMN), “[NW Vietnam:] Hoa Binh, Yen Thuy, forest, MT <named-content xmlns:xlink="http://www.w3.org/1999/xlink" content-type="dwc:verbatimCoordinates" xlink:type="simple">20°23'06N, 105°34'11E</named-content> 300m, 10–20.vii.2002; KD Long”; ‘Rog.360, Rog.361, Rog.362’ (VNMN), ‘Rog.363’ (RMNH), “[NW Vietnam:] Son La, Moc Chau, Xuan Nha NR, forest, 11.x.2004, KD Long”; ‘Rog.495’ (VNMN), “[NE Vietnam:] Ha Giang, Vi Xuyen, Cao Bo, forest, 300m, 11.v.2007, KD Long”; ‘Rog.555’ (VNMN), “[NE Vietnam:] Ha Giang, Vi Xuyen, Ngoc Duong, bushes, 18.x.2006, KD Long”; ‘Rog.598’ (VNMN), “[NE Vietnam:] Vinh Phuc, Tam Dao NP, 200m, 05.ix.2008, KD Long”; ‘Rog.633’ (VNMN), “[NW Vietnam:] Phu Tho, Xuan Son, MT <named-content xmlns:xlink="http://www.w3.org/1999/xlink" content-type="dwc:verbatimCoordinates" xlink:type="simple"><named-content content-type="dwc:verbatimCoordinates" xlink:type="simple">21°14'N, 104°57'E</named-content></named-content> 140m, 1–5.x.2009, KD Long, NH Thao”.</p></tp:treatment-sec><tp:treatment-sec sec-type="Description"><title>Description.</title><p>Holotype, female, body length 6.3 mm, fore wing length 5.0 mm (<xref ref-type="fig" rid="F1">Fig. 3</xref>).</p><p><italic>Head.</italic> Antenna with 47 segments; middle segments 2.8 times longer than wide (7.0:2.5); third segment 1.1 times fourth (8:7); width of face as long as length of face and clypeus combined; malar space 0.7 times as long as mandible width (5:7); mandible width 0.9 times as long as hypoclypeal depression (7:8); malar suture present; in dorsal view, height of eye 3.4 times as long as temple (17:5), occipital carina roundly concave (<xref ref-type="fig" rid="F5">Fig. 24</xref>); in lateral view, width of eye 4.2 times as long as temple (25:6); POL:Od:OOL=2:5:3.5; distance between anterior and posterior ocelli 0.6 times as long as OOL (2:3.5) (<xref ref-type="fig" rid="F5">Fig. 24</xref>); face rugose medially, transversely striate laterally; frons smooth with divergent striae close to antennal sockets; vertex with fine transverse striae; temple smooth.</p><fig id="F5" position="float" orientation="portrait"><label>Figures 24–28.</label><caption><p><italic><tp:taxon-name>Iporhogas tricoloratus</tp:taxon-name></italic> sp. n., female. <bold>24</bold> head dorsal <bold>25</bold> propodeum dorsal <bold>26</bold> mesonotum <bold>27</bold> metasomal tergites 1–3 dorsal <bold>28</bold> mesosoma.</p></caption><graphic xmlns:xlink="http://www.w3.org/1999/xlink" xlink:href="zookeys-428-079-g005.jpg" position="float" orientation="portrait" xlink:type="simple"/></fig><p><italic>Mesosoma.</italic> Length of mesosoma 1.5 times as long as high (73:50); propleuron deep and crenulate anteriorly, shallower posteriorly and finely crenulate; mesoscutum shiny with deep groove medially (<xref ref-type="fig" rid="F5">Fig. 26</xref>), finely sparsely punctate; notauli narrow, deep and crenulate anteriorly, flat and smooth posteriorly; scutellar sulcus 0.6 times as long as scutellum (6:10), with 3 carinae (<xref ref-type="fig" rid="F5">Fig. 26</xref>); scutellum almost smooth; precoxal sulcus short and shallow, crenulate (<xref ref-type="fig" rid="F5">Fig. 28</xref>); mesopleuron sparsely and finely punctate anteriorly, smooth posteriorly; mesosternum sparsely punctate; metapleuron finely punctate; propodeum areolate medially, depressed posteriorly, sparsely punctate anteriorly, almost smooth posteriorly (<xref ref-type="fig" rid="F5">Fig. 25</xref>).</p><p><italic>Wings.</italic> Fore wing: pterostigma 4.6 times as long as wide (32:7); r:2-SR:3-SR:SR1=7:11:18:45; vein r arising near middle of pterostigma; vein 1-SR+M weakly S-shaped; vein cu-a distinctly postfurcal (<xref ref-type="fig" rid="F6">Fig. 29</xref>), 1-CU1:cu-a:2-CU1:3-CU1=2:4:21:4; basal length of second submarginal 3.2 times as long as its apical width (35:11). Hind wing: vein M+CU 1.4 times as long as 1-M; M+CU:1-M:1r-m=35:25:13; vein 2-SC+R subquadrate (<xref ref-type="fig" rid="F6">Fig. 30</xref>).</p><fig id="F6" position="float" orientation="portrait"><label>Figures 29–34.</label><caption><p><bold>29–30</bold> <italic><tp:taxon-name>Iporhogas tricoloratus</tp:taxon-name></italic> sp. n., female. <bold>28</bold> mesosoma lateral <bold>29</bold> fore wing <bold>30</bold> hind wing (in part) <bold>31–34</bold> <italic><tp:taxon-name>Iporhogas guangxiensis</tp:taxon-name></italic> Chen &amp; He, 1997, female. <bold>31</bold> hind tarsal claw lateral <bold>32</bold> head dorsal <bold>33</bold> propodeum dorsal <bold>34</bold> hind wing.</p></caption><graphic xmlns:xlink="http://www.w3.org/1999/xlink" xlink:href="zookeys-428-079-g006.jpg" position="float" orientation="portrait" xlink:type="simple"/></fig><p><italic>Legs.</italic> Upper side of hind coxa shiny and with sparse fine punctures; length of hind femur, tibia and basitarsus 4.8, 8.4 and 9.0 times as long as their width, respectively; inner hind tibial spur 0.4 times as long as basitarsus (11:30); hind tarsal claw with large lobe.</p><!--PageBreak--><!--PageBreak--><p><italic>Metasoma.</italic> First tergite 1.3 times as long as its apical width (37:28) (<xref ref-type="fig" rid="F5">Fig. 27</xref>); first-second tergites with medial carinae and sparse longitudinal striae, third-fifth tergites without medial carina and densely striate, sixth tergite sparsely striate; medial length of second tergite 1.6 times than third (33:21); second suture wide, crenulate; hypopygium with long rather dense setae; ovipositor sheath as long as hind basitarsus.</p><p><italic>Colour.</italic> Tricoloured body; scapus and pedicellus yellowish brown; antennal segments brown; palpi pale yellow; eyes brown; mesosoma yellow; fore and middle legs yellow; hind leg black, except coxa, trochanters and trochantellus black; hind tibia and tarsus brown; pterostigma and wing veins yellowish brown; first metasomal tergite black medio-basally, white apically and baso-laterally; second tergite white, except black apex; third-fifth tergites black entirely; sixth tergite entirely white; hypopygium white; ovipositor sheath 0.7 times as long as hind inner spur (8:11).</p></tp:treatment-sec><tp:treatment-sec sec-type="Variation"><title>Variation.</title><p>Paratypes (males; <xref ref-type="fig" rid="F1">Fig. 4</xref>), antenna with 36–43 segments; first tergite 1.1–1.3 times as long as its apical width; medially second metasomal tergite 1.3–1.5 times as long as third tergite medially; body length 4.5–5.2 mm; fore wing length 3.6–4.4 mm.</p><p>Mesopleuron of males sometimes with fine transverse crenulae anteriorly; mesopleuron rugose-punctate anteriorly; fore and middle legs pale yellow; hind coxa and femur brown; hind tibia and tarsus yellowish brown; pterostigma and wing veins of males yellow or yellowish brown; first and second metasomal tergites white or ivory, except black spot at base of first and at apex of second tergite; third-fourth tergites black, except white basal corners; fifth and sixth tergites entirely white.</p></tp:treatment-sec><tp:treatment-sec sec-type="Distribution"><title>Distribution.</title><p>NW Vietnam: Lai Chau (Tam Duong), Hoa Binh (Yen Thuy), Phu Tho (Xuan Son); NE Vietnam: Ha Giang (Vi Xuyen), Vinh Phuc (Tam Dao NP); NC Vietnam: Quang Binh (Phong Nha-Ke Bang NP).</p></tp:treatment-sec><tp:treatment-sec sec-type="Biology"><title>Biology.</title><p>Unknown.</p></tp:treatment-sec><tp:treatment-sec sec-type="Etymology"><title>Etymology.</title><p>From “tri” (Latin for “three”), and “coloris” (Latin for “hue, tint”), because of the tricoloured body.</p></tp:treatment-sec><tp:treatment-sec sec-type="Notes"><title>Notes.</title><p><italic><tp:taxon-name>Iporhogas tricoloratus</tp:taxon-name></italic> sp. n. differs from <italic><tp:taxon-name>Iporhogas chinensis</tp:taxon-name></italic> Chen &amp; He, 1997, from China by having: the ocelli large; metapleuron finely punctate and vein M+CU of hind wing comparatively long, 1.4 times as long as vein 1-M. The new species differs from <italic><tp:taxon-name>Iporhogas flavistigma</tp:taxon-name></italic> Chen &amp; He, 1997, from China by having the occipital carina in dorsal view roundly concave; metapleuron finely punctate and hind coxa finely punctate.</p></tp:treatment-sec><tp:treatment-sec><!--Section generated to contain objects referenced in tp:taxon-treatment.--><fig id="F1" position="float" orientation="portrait"><label>Figures 1–4.</label><caption><p><bold>1</bold> <italic><tp:taxon-name>Iporhogas albilateralis</tp:taxon-name></italic> sp. n., female habitus <bold>2</bold> <italic><tp:taxon-name>Iporhogas contrastus</tp:taxon-name></italic> sp. n., female habitus <bold>3</bold> <italic><tp:taxon-name>Iporhogas tricoloratus</tp:taxon-name></italic> sp. n., female habitus <bold>4</bold> <italic><tp:taxon-name>Iporhogas tricoloratus</tp:taxon-name></italic> sp. n., male habitus.</p></caption><graphic xmlns:xlink="http://www.w3.org/1999/xlink" xlink:href="zookeys-428-079-g001.jpg" position="float" orientation="portrait" xlink:type="simple"/></fig></tp:treatment-sec></tp:taxon-treatment>
