# Supplementary material for: New records of the genus Iporhogas Granger (Hymenoptera, Braconidae, Rogadinae) from Vietnam, with description of four new species
Source: Zookeys. 2014 Jul 24;(428):79–96. doi: 10.3897/zookeys.428.7729 (PMC4140522; doi:10.3897/zookeys.428.7729)
Supplement: XML Treatment for Iporhogas guangxiensis [file zookeys.428.7729-treatment6.xml]

<!DOCTYPE tp:taxon-treatment
  PUBLIC "-//TaxonX//DTD Taxonomic Treatment Publishing DTD v0 20100105//EN" "tax-treatment-NSO.dtd">
<tp:taxon-treatment xmlns:tp="http://www.plazi.org/taxpub"><tp:treatment-meta><kwd-group><label>Taxon classification</label><kwd><named-content content-type="kingdom">Animalia</named-content></kwd><kwd><named-content content-type="order">Hymenoptera</named-content></kwd><kwd><named-content content-type="family">Braconidae</named-content></kwd></kwd-group><mixed-citation publication-type="journal"><person-group><name><surname>Long</surname><given-names>Khuat Dang</given-names></name></person-group><article-title>New records of the genus <italic>Iporhogas</italic> Granger (Hymenoptera, Braconidae, Rogadinae) from Vietnam, with description of four new species</article-title><source>Zookeys</source><day>24</day><month>7</month><year>2014</year><volume>2014</volume><issue>428</issue><fpage>79</fpage><lpage>96</lpage><pub-id pub-id-type="doi">10.3897/zookeys.428.7729</pub-id></mixed-citation></tp:treatment-meta><tp:nomenclature><tp:taxon-name>
                            <tp:taxon-name-part taxon-name-part-type="genus">Iporhogas</tp:taxon-name-part>
                            <tp:taxon-name-part taxon-name-part-type="species">guangxiensis</tp:taxon-name-part>
                        </tp:taxon-name><tp:taxon-authority>Chen &amp; He, 1997</tp:taxon-authority><xref ref-type="fig" rid="F6">Figs 31–34</xref></tp:nomenclature><tp:treatment-sec sec-type="Material"><title>Material.</title><p>1 female (VNMN), ‘Rog.246’, “[NW Vietnam:] Hoa Binh, Yen Thuy, fruit orchard, MT 20–30.x.2002, KD Long”; 1 female (VNMN), ‘Rog.567’, 1 male (VNMN), ‘Rog.569’, “[NE Vietnam:] Ha Giang, Vi Xuyen, Dao Duc, secondary forest, sweeping 20.x.2007, KD Long”.</p></tp:treatment-sec><tp:treatment-sec sec-type="Notes"><title>Notes.</title><p>Female: body length 5.0-5.1 mm, length of fore wing 4.2 mm, antenna 6.3 mm; male: body length 4.0 mm, length of fore wing 3.5 mm, antenna 4.5 mm; in dorsal view occipital carina weakly concave (<xref ref-type="fig" rid="F6">Fig. 32</xref>); basal length of second submarginal <!--PageBreak-->cell of fore wing 1.6 times as long as its apical width (16:10); vein M+CU of hind wing 1.3-1.6 times as long as vein 1-M (<xref ref-type="fig" rid="F6">Fig. 34</xref>); vein 1-SC+R curved apically; vein 2-SC+R of hind wing subquadrate, swollen apically (<xref ref-type="fig" rid="F6">Fig. 34</xref>); hind tarsal claw simple (<xref ref-type="fig" rid="F6">Fig. 31</xref>); propodeum areolate medially (<xref ref-type="fig" rid="F6">Fig. 33</xref>); ovipositor sheath 1.55 times as long as hind inner spur (14:9).</p></tp:treatment-sec><tp:treatment-sec sec-type="Distribution"><title>Distribution.</title><p>China; NW Vietnam: Hoa Binh (Yen Thuy), NE Vietnam: Ha Giang (Vi Xuyen).</p></tp:treatment-sec><tp:treatment-sec><!--Section generated to contain objects referenced in tp:taxon-treatment.--><fig id="F6" position="float" orientation="portrait"><label>Figures 29–34.</label><caption><p><bold>29–30</bold> <italic><tp:taxon-name>Iporhogas tricoloratus</tp:taxon-name></italic> sp. n., female. <bold>28</bold> mesosoma lateral <bold>29</bold> fore wing <bold>30</bold> hind wing (in part) <bold>31–34</bold> <italic><tp:taxon-name>Iporhogas guangxiensis</tp:taxon-name></italic> Chen &amp; He, 1997, female. <bold>31</bold> hind tarsal claw lateral <bold>32</bold> head dorsal <bold>33</bold> propodeum dorsal <bold>34</bold> hind wing.</p></caption><graphic xmlns:xlink="http://www.w3.org/1999/xlink" xlink:href="zookeys-428-079-g006.jpg" position="float" orientation="portrait" xlink:type="simple"/></fig></tp:treatment-sec></tp:taxon-treatment>
